# Supplementary material for: Longitudinal Clinical Features of Post-COVID-19 Patients—Symptoms, Fatigue and Physical Function at 3- and 6-Month Follow-Up
Source: J Clin Med. 2023 Jun 10;12(12):3966. doi: 10.3390/jcm12123966 (PMC10299126; doi:10.3390/jcm12123966)
Supplement: Supplementary file 1 [file jcm-12-03966-s001.zip]

Archive with 1 entries (1 files):
- jcm-2380211-supplementary.pdf
